# Supplementary material for: Mycobacterium bovis Infection Frequently Requires Surgical Intervention in Individuals with HIV
Source: Infect Dis Rep. 2025 Jul 11;17(4):82. doi: 10.3390/idr17040082 (PMC12286270; doi:10.3390/idr17040082)
Supplement: Supplementary file 1 [file idr-17-00082-s001.zip]

Archive with 1 entries (1 files):
- idr-3629666-supplementary.pdf
